# Supplementary material for: Adenoma development in familial adenomatous polyposis and MUTYH‐associated polyposis: somatic landscape and driver genes
Source: J Pathol. 2015 Nov 2;238(1):98–108. doi: 10.1002/path.4643 (PMC4832337; doi:10.1002/path.4643)
Supplement: Supplementary file 7 — A summary of the samples sequenced as part of this study [file PATH-238-98-s007.xlsx]

## Sheet: Adenomas_Used_in_Study
Supplementary Table 2
PatientID	PolypID	FAP/MAP	Germline Mutation	Capillary Sequencing	Whole Exome Sequencing	Targeted Exome Sequencing	Included_in_Somatic_Analysis	Used_in_Sequencing_and_Validation	Validated Somatic Variants [WES]	Validated Somatic Variants [TES]	Method of analysis	Slide No:	Lesion Pathology	Dysplasia Grade	Comments	% tumour nuclei	Comment
Patient1	Germline1		MUTYH c.536A>G (Tyr179Cys), c.1187G>A (Gly396Asp)	-	Yes	-	Yes	Yes			Whole Exome
Patient1	1B3S	MAP		Yes	-	-	-	-
Patient1	1B9S	MAP		Yes	-	-	-	-
Patient1	1B10S	MAP		Yes	-	-	-	-
Patient1	1B16S	MAP		-	-	Yes	Yes	Yes		1	Targeted Exome	1B16S	Tubular adenoma	Low	40% non-neoplastic; few eosinophils	45
Patient1	1B18S	MAP		-	-	Yes	Yes	Yes		1	Targeted Exome	1B18S	Tubular adenoma	Low	85% non-neoplastic; inflammation	5
Patient1	1B19S	MAP		-	-	Yes	Yes	Yes			Targeted Exome	1B19S	Tubular adenoma	Low		70
Patient1	1B8S	MAP		-	-	Yes	Yes	Yes			Targeted Exome	1B8S	Tubular adenoma	Low	75% non-neoplastic; inflammation	15
Patient1	1B1S	MAP		-	Yes	-	Yes	Yes	5		Whole Exome	1B1S					Validated somatic mutations
Patient1	1B7S	MAP		-	Yes	Yes	Yes	Yes	14		Targeted Exome & Whole Exome	1B7S	Insufficient to assess	Low	Only 13 crypts present, 1 with dysplasia	5
Patient1	1B4S	MAP		-	Yes	Yes	Yes	Yes	34	4	Targeted Exome & Whole Exome	1B4S	Tubular adenoma	Low		85
Patient1	1B5S	MAP		-	Yes	-	Yes	Yes	65		Whole Exome	1B5S	Tubular adenoma	Low		NT
Patient1	1B2S	MAP		-	Yes	Yes	Yes	Yes	70	1	Targeted Exome & Whole Exome	1B2S	Tubular adenoma	Low	20% non-neoplastic	70
Patient1	1B23S	MAP		Yes	-	-	-	-
Patient2	Germline13		MUTYH c.303C>G (Tyr101X) homozygous	-	Yes	Yes	Yes	Yes			Targeted Exome & Whole Exome
Patient2	13A7S	MAP		-	Yes	-	Yes	Yes	16		Whole Exome	13A7S	Tubular adenoma	Low	Eosinophils +	55
Patient2	13A3S	MAP		-	Yes	-	Yes	Yes	40		Whole Exome	13A3S	Tubular adenoma	Low	Some eosinophils	70
Patient2	13A2S	MAP		-	Yes	-	Yes	Yes	51		Whole Exome	13A2S	Tubular adenoma	Low	70% non-neoplastic	15
Patient2	13A10S	MAP		-	-	Yes	Yes	Yes			Targeted Exome	13A10S	Tubular adenoma	Low	Moderate inflammation	55
Patient2	13A11S	MAP		-	-	Yes	Yes	Yes		2	Targeted Exome	13A11S	Tubular adenoma	Low	70% non-neoplastic; inflammation	10
Patient2	13A8S	MAP		-	-	Yes	Yes	Yes			Targeted Exome	13A8S	Tubular adenoma	Low	30% non-neoplastic; inflammation	50
Patient2	13A12S	MAP		-	-	Yes	Yes	Yes		1	Targeted Exome	13A12S
Patient2	13A9S	MAP		-	-	Yes	Yes	Yes		2	Targeted Exome	13A9S	Tubular adenoma	Low	50% non-neoplastic	40
Patient3	Germline18		MUTYH c.303C>G (Tyr101X) homozygous	-	-	Yes	Yes	Yes			Targeted Exome & Whole Exome
Patient3	18B3S	MAP		-	-	Yes	Yes	Yes			Targeted Exome	18B3S	Tubular adenoma	Low	75% non-neoplastic; inflammation	10
Patient3	18B4S	MAP		-	-	Yes	Yes	Yes			Targeted Exome	18B4S	Tubular adenoma	Low	65% non-neoplastic	25
Patient3	18B6S	MAP		-	-	Yes	Yes	Yes			Targeted Exome	18B6S	Tubular adenoma	Low	50% non-neoplastic	40
Patient4	Germline10		MUTYH c.536A>G (Tyr179Cys), c.1187G>A (Gly396Asp)	-	-	Yes	Yes	Yes			Targeted Exome
Patient4	10A10S	MAP		-	-	Yes	Yes	Yes			Targeted Exome	10A10S	Tubular adenoma	Low	65% non-neoplastic; inflammation	20
Patient4	10A11S	MAP		-	-	Yes	Yes	Yes		3	Targeted Exome	10A11S	Tubular adenoma	Low	60% non-neoplastic; inflammation	25
Patient4	10A12S	MAP		-	-	Yes	Yes	Yes			Targeted Exome	10A12S	Tubular adenoma	Low	80% non-neoplastic; inflammation & lymphoid follicle	5
Patient4	10A14S	MAP		-	-	Yes	Yes	Yes			Targeted Exome	10A14S	Tubular adenoma	Low	70% non-neoplastic; inflammation	20
Patient4	10A15S	MAP		-	-	Yes	Yes	Yes			Targeted Exome	10A15S	Tubular adenoma	Low	50% non-neoplastic & lymphoid follicle	35
Patient4	10A16S	MAP		-	-	Yes	Yes	Yes		1	Targeted Exome	10A16S	Normal			0	The pathology for this sample was normal but it carries a somatic validated APC mutation.
Patient4	10A17S	MAP		-	-	Yes	Yes	Yes		3	Targeted Exome	10A17S	Tubular adenoma	Low	50% non-neoplastic	30
Patient4	10A18S	MAP		-	-	Yes	Yes	Yes		2	Targeted Exome	10A18S	Tubular adenoma	Low	50% non-neoplastic	30
Patient4	10A19S	MAP		-	-	Yes	Yes	Yes		1	Targeted Exome	10A19S	Tubular adenoma	Low	60% non-neoplastic; inflammation	20
Patient4	10A1S	MAP		-	-	Yes	Yes	Yes		4	Targeted Exome	10A1S	Tubular adenoma	Low	70% non-neoplastic; mild inflammation	10
Patient4	10A20S	MAP		-	-	Yes	Yes	Yes		1	Targeted Exome	10A20S	Tubular adenoma	Low	40% non-neoplastic & lymphoid follicle	30
Patient4	10A21S	MAP		-	-	Yes	Yes	Yes			Targeted Exome	10A21S	Tubular adenoma	Low	90% non-neoplastic; mild inflammation	<5
Patient4	10A23S	MAP		-	-	Yes	Yes	Yes			Targeted Exome	10A23S	Tubular adenoma	Low	85% non-neoplastic	5
Patient4	10A2S	MAP		-	-	Yes	Yes	Yes		1	Targeted Exome	10A2S	Insufficient to assess	Low	Only 8 crypts present, 2 with dysplasia; also inflammation	5
Patient4	10A3S	MAP		-	-	Yes	Yes	Yes			Targeted Exome	10A3S	Tubular adenoma	Low	70% non-neoplastic	15
Patient4	10A4S	MAP		-	-	Yes	Yes	Yes		2	Targeted Exome	10A4S	Tubular adenoma	Low	Some eosinophils	50
Patient4	10A5S	MAP		-	-	Yes	Yes	Yes		1	Targeted Exome	10A5S	Tubular adenoma	Low	20% non-neoplastic; mild inflammation	50
Patient4	10A7S	MAP		-	-	Yes	Yes	Yes		2	Targeted Exome	10A7S	Tubular adenoma	Low	80% non-neoplastic	15
Patient4	10A8S	MAP		-	-	Yes	Yes	Yes		1	Targeted Exome	10A8S	Tubular adenoma	Low	20% non-neoplastic	60
Patient4	10A9S	MAP		-	-	Yes	Yes	Yes			Targeted Exome	10A9S	Tubular adenoma	Low	70% non-neoplastic; mild inflammation	20
Patient4	10A13S	MAP		-	-	Yes	Yes	Yes		1	Targeted Exome	10A13S
Patient4	10A25S	MAP		Yes	-	-	-	-
Patient4	10A26S	MAP		Yes	-	-	-	-
Patient4	10A27S	MAP		Yes	-	-	-	-
Patient4	10A28S	MAP		Yes	-	-	-	-
Patient4	10A29S	MAP		Yes	-	-	-	-
Patient4	10A30S	MAP		Yes	-	-	-	-
Patient4	10A31S	MAP		Yes	-	-	-	-
Patient4	10A32S	MAP		Yes	-	-	-	-
Patient4	10A33S	MAP		Yes	-	-	-	-
Patient4	10A34S	MAP		Yes	-	-	-	-
Patient4	10A35S	MAP		Yes	-	-	-	-
Patient4	10A36S	MAP		Yes	-	-	-	-
Patient4	10A37S	MAP		Yes	-	-	-	-
Patient4	10A38S	MAP		Yes	-	-	-	-
Patient5	Germline12		APC c1999 C>T (pGln667X)	-	Yes	-	Yes	Yes			Whole Exome
Patient5	12A13S	FAP		-	Yes	-	Yes	Yes	5		Whole Exome	12A13S	Tubular adenoma	Low		30
Patient5	12A11S	FAP		-	Yes	-	Yes	Yes	18		Whole Exome	12A11S	Tubular adenoma	Low		65
Patient5	12A3S	FAP		Yes	-	-	-	-
Patient5	12A4S	FAP		Yes	-	-	-	-
Patient5	12A5S	FAP		Yes	-	-	-	-
Patient5	12A6S	FAP		Yes	-	-	-	-
Patient5	12A7S	FAP		Yes	-	-	-	-
Patient6	Germline2		APC 477 C > G (Y159X)	-	-	Yes	Yes	Yes			Targeted Exome
Patient6	2J11S	FAP		-	-	Yes	Yes	Yes		1	Targeted Exome	2J11S	Tubular adenoma	Low	30% non-neoplastic	45
Patient6	2J1S	FAP		-	-	Yes	Yes	Yes		2	Targeted Exome	2J1S	Tubular adenoma	Low	Mild inflammation	65
Patient6	2J2S	FAP		-	-	Yes	Yes	Yes		1	Targeted Exome	2J2S	Tubular adenoma	Low	25% non-neoplastic	55
Patient6	2J3S	FAP		-	-	Yes	Yes	Yes			Targeted Exome	2J3S	Tubular adenoma	Low		60
Patient6	2J4S	FAP		-	-	Yes	Yes	Yes		1	Targeted Exome	2J4S	Tubular adenoma	Low	Mild inflammation	70
Patient6	2J5S	FAP		-	-	Yes	Yes	Yes			Targeted Exome	2J5S	Tubular adenoma	Low	30% non-neoplastic; inflammation	50
Patient6	2J6S	FAP		-	-	Yes	Yes	Yes		1	Targeted Exome	2J6S	Macroscopic polyp				The pathology for this samples was not available but it carries a somatic validated APC mutation.
Patient6	2J7S	FAP		-	-	Yes	Yes	Yes		1	Targeted Exome	2J7S	Tubular adenoma	Low	40% non-neoplastic; inflammation	45
Patient6	2J8S	FAP		-	-	Yes	Yes	Yes		1	Targeted Exome	2J8S	Tubular adenoma	Low	Mild inflammation	75
Patient6	2J9S	FAP		-	-	Yes	Yes	Yes			Targeted Exome	2J9S	Tubular adenoma	Low	Mild inflammation	75
Patient7	Germline5		APC exon 11 and 12 deletion	-	-	Yes	Yes	Yes			Targeted Exome
Patient7	5A1	FAP		-	-	Yes	Yes	Yes		1	Targeted Exome	5A1	Tubular adenoma	Low	Focal inflammation	70
Patient7	5A10	FAP		-	-	Yes	Yes	Yes			Targeted Exome	5A10	Tubular adenoma	Low		80
Patient7	5A11	FAP		-	-	Yes	Yes	Yes		1	Targeted Exome	5A11	Tubular adenoma	Low	Inflamed	65
Patient7	5A12	FAP		-	-	Yes	Yes	Yes			Targeted Exome	5A12	Tubular adenoma	Low		85
Patient7	5A13	FAP		-	-	Yes	Yes	Yes			Targeted Exome	5A13	Tubular adenoma	Low		55
Patient7	5A2	FAP		-	-	Yes	Yes	Yes		2	Targeted Exome	5A2	Tubular adenoma	Low		60
Patient7	5A3	FAP		-	-	Yes	Yes	Yes		1	Targeted Exome	5A3	Tubular adenoma	Low	Mild inflammation	75
Patient7	5A4	FAP		-	-	Yes	Yes	Yes			Targeted Exome	5A4	Tubulovillous adenoma	High	Mild inflammation	75
Patient7	5A6	FAP		-	-	Yes	Yes	Yes		2	Targeted Exome	5A6	Tubular adenoma	Low		80
Patient7	5A7	FAP		-	-	Yes	Yes	Yes		1	Targeted Exome	5A7	Tubular adenoma	Low		90
Patient7	5A8	FAP		-	-	Yes	Yes	Yes		1	Targeted Exome	5A8	Tubular adenoma	Low	Mild inflammation	65
Patient8	Germline9		APC 2805 C>A (Tyr935X)	-	Yes	Yes	Yes	Yes			Targeted Exome & Whole Exome
Patient8	9A2S	FAP		-	Yes	Yes	Yes	Yes	6		Targeted Exome & Whole Exome	9A2S	Tubular adenoma	Low	60% non-neoplastic	20
Patient8	9A3S	FAP		-	Yes	Yes	Yes	Yes	6		Targeted Exome & Whole Exome	9A3S	Tubular adenoma	Low	40% non-neoplastic	55
Patient8	9A5S	FAP		-	Yes	Yes	Yes	Yes	16	2	Targeted Exome & Whole Exome	9A5S	Tubular adenoma	Low		60
Patient8	9A6S	FAP		-	Yes	Yes	Yes	Yes	9	1	Targeted Exome & Whole Exome	9A6S	Tubular adenoma	Low		60
Patient8	9A8S	FAP		-	-	Yes	Yes	Yes		1	Targeted Exome	9A8S	Macroscopic polyp				The pathology for this samples was not available but it carries a somatic validated APC mutation and also a KRAS G12V somatic change
Patient9	15A1	FAP		Yes	-	-	-	-
Patient9	15A2	FAP		Yes	-	-	-	-
Patient9	15A3	FAP		Yes	-	-	-	-
Patient9	15A4	FAP		Yes	-	-	-	-
Patient9	15A5	FAP		Yes	-	-	-	-
Patient10	1A1	MAP		Yes	-	-	-	-
Patient10	1A2	MAP		Yes	-	-	-	-
Patient10	1A4	MAP		Yes	-	-	-	-
Patient10	1A5	MAP		Yes	-	-	-	-
Patient11	2G1S	FAP		Yes	-	-	-	-
Patient11	2G2S	FAP		Yes	-	-	-	-
Patient12	3A1	FAP		Yes	-	-	-	-
Patient12	3A2	FAP		Yes	-	-	-	-
Patient12	3A3	FAP		Yes	-	-	-	-
Patient12	3A4	FAP		Yes	-	-	-	-
Patient12	3A5	FAP		Yes	-	-	-	-
Patient13	11A25S	FAP		Yes	-	-	-	-
Patient13	11A32S	FAP		Yes	-	-	-	-
Patient13	11A35S	FAP		Yes	-	-	-	-
Patient13	11A10S	FAP		Yes	-	-	-	-
Patient13	11A12S	FAP		Yes	-	-	-	-
Patient13	11A13S	FAP		Yes	-	-	-	-
Patient13	11A14S	FAP		Yes	-	-	-	-
Patient13	11A46S	FAP		Yes	-	-	-	-
Patient13	11A47S	FAP		Yes	-	-	-	-
Patient13	11A48S	FAP		Yes	-	-	-	-
Patient13	11A4S	FAP		Yes	-	-	-	-
Patient13	11A50S	FAP		Yes	-	-	-	-
Patient13	11A5S	FAP		Yes	-	-	-	-
Patient13	11A6S	FAP		Yes	-	-	-	-
Patient13	11A7S	FAP		Yes	-	-	-	-
Patient13	11A8S	FAP		Yes	-	-	-	-
Patient13	11A9S	FAP		Yes	-	-	-	-
Patient14	17A1S	FAP		Yes	-	-	-	-
Patient14	17A2S	FAP		Yes	-	-	-	-
Patient14	17A3S	FAP		Yes	-	-	-	-
Patient14	17A4S	FAP		Yes	-	-	-	-
Patient14	17A5S	FAP		Yes	-	-	-	-
Patient14	17A6S	FAP		Yes	-	-	-	-
Patient14	17A7S	FAP		Yes	-	-	-	-

## Sheet: Polyps_With_Normal_Pathology
PatientID	Tumour ID	FAP/MAP	Germline Mutation	Sequenced	Included in Somatc Analysis	Slide No:	Lesion Pathology	Dysplasia Grade	Comments	% tumour nuclei	Comment
Patient1	1B11S	MAP		TGS	No	1B11S	Normal pathology and no somatic mutations
Patient1	1B12S	MAP		TGS	No	1B12S	No pathology and no somatic mutations
Patient1	1B17S	MAP		TGS	No	1B17S	Normal pathology and no somatic mutations
Patient1	1B20S	MAP		TGS	No	1B20S	Normal pathology and no somatic mutations
Patient3	18B1S	MAP		TGS	No	18B1S	Normal pathology and no somatic mutations
Patient3	18B5S	MAP		TGS	No	18B5S	Normal pathology and no somatic mutations
Patient4	10A24S	MAP		TGS	No	10A24S	No pathology and no somatic mutations
Patient4	10A6S	MAP		TGS	No	10A6S	Normal pathology and no somatic mutations
Patient6	2J10S	FAP		TGS	No	2J10S	No pathology and no somatic mutations
Patient8	9A7S	FAP		TGS	No	9A7S	Normal pathology and no somatic mutations
Patient8	9A9S	FAP		TGS	No	9A9S	No pathology and no somatic mutations
Patient8	9A10S	FAP		TGS	No	9A10S	No pathology and no somatic mutations
Patient8	9A11S	FAP		TGS	No	9A11S	No pathology and no somatic mutations
Patient2	13A1S	MAP		WES	No	13A1S	Normal pathology and no somatic mutations		Insufficent material for validation
Polyps with bad quality DNA
Patient2	13A4S	MAP		-	No	13A4S	Tubular adenoma	Mild-moderate	Eosinophils +	75	Yes but insufficent material for validation
Patient2	13A5S	MAP		-	No	13A5S	Tubular adenoma	Mild	Mild inflammation, eosinophils +	55	Yes but insufficent material for validation
Patient8	9A1S	FAP		-	No	9A1S	Tubular adenoma	Moderate		80	Yes but insufficent material for validation
Patient5	12A1S	FAP		-	No	12A1S	Tubular adenoma	Mild-moderate	50% non-neoplastic	45	Yes but insufficent material for validation
As part of this study we sequenced a number of lesions that were later defined as normal following histopathology. We also sequenced four andeomas where we sebsequently found that the DNA for follow-up genotyping was of poor quality. These lesions are shown above.
