# Supplementary material for: Adenoma development in familial adenomatous polyposis and MUTYH‐associated polyposis: somatic landscape and driver genes
Source: J Pathol. 2015 Nov 2;238(1):98–108. doi: 10.1002/path.4643 (PMC4832337; doi:10.1002/path.4643)
Supplement: Supplementary file 10 — Capillary sequencing of WTX and variant calls [file PATH-238-98-s010.xlsx]

## Sheet: Result_Batch1
Supplementary Table 5
Well	Polyp number	Disease	WTX1	WTX2	WTX3	WTX4	WTX5	WTX6	WTX7	WTX8 58	WTX9 63	WTX10	WTX11	WTX12 63
A1	11A4S	FAP	N	N	N	N	N	N	N	N	N	N	N	N
B1	11A5S	FAP	N	N	N	STOP mutation 11A5S-4B1 R358X C>T@1072	N	N	N	N	N	N	N	N
C1	11A6S	FAP	N	N	N	N	N	N	N	N	N	N	N	N
D1	11A7S	FAP	N	N	N	N	N	N	N	N	N	N	N	N
E1	11A8S	FAP	N	N	N	1bp deletion 11A8S-4E1, 966 del T,	N	N	N	N	N	N	N	N
F1	11A9S	FAP	N	N	N	N	N	N	N	N	N	N	N	N
G1	11A10S	FAP	N	N	N	N	N	N	N	N	N	N	N	N
H1	11A12S	FAP	N	N	N	N	N	N	N	N	N	N	N	N
A2	11A13S	FAP	N	N	N	N	N	N	N	N	N	N	N	N
B2	11A14S	FAP	N	N	N	N	N	N	N	N	N	N	N	N
C2	11A46S	FAP	N	N	N	N	N	N	N	N	N	N	N	N
D2	11A47S	FAP	N	N	N	N	N	N	N	N	N	N	N	N
E2	11A48S	FAP	N	N	N	STOP mutation 11A48S-4E2 R353X C>T@1057,	N	N	N	N	N	N	N	N
F2	11A50S	FAP	N	N	N	N	N	N	N	N	N	N	N	N
G2	17A1S	FAP	N	N	N	N	N	N	N	N	N	N	N	N
H2	17A2S	FAP	N	N	N	N	N	N	N	N	N	N	N	N
A3	17A3S	FAP	N	N	N	N	N	N	N	N	N	N	N	N
B3	17A4S	FAP	N	N	N	N	N	N	N	N	N	N	N	N
C3	17A5S	FAP	N	N	N	N	N	N	N	N	N	N	N	N
D3	17A6S	FAP	N	N	N	N	N	N	N	N	N	N	N	N
E3	17A7S	FAP	N	N	N	N	N	N	N	N	N	N	N	N
F3	1A1	MAP	N	N	N	N	N	N	N	N	N	N	N	N
G3	1A2	MAP	N	N	N	N	N	N	N	N	N	N	N	N
H3	1A4	MAP	N	N	N	STOP mutation 1A4-4H3 E394X G>T@1180	N	N	N	N	N	N	N	N
A4	1A5	MAP	N	N	N	STOP mutation 1A5-4A4 E383X G>T@1147	N	N	N	N	N	N	N	N
B4	1B23S	MAP	N	N	N	N	N	N	N	N	N	N	N	N
C4	10A25S	MAP	N	N	N	N	N	N	N	N	N	N	N	N
D4	10A26S	MAP	N	N	N	N	N	N	N	N	N	N	N	N
E4	10A27S	MAP	N	N	N	N	N	N	N	N	N	N	N	N
F4	10A28S	MAP	N	N	N	N	N	N	N	N	N	N	N	N
G4	10A29S	MAP	N	N	N	N	N	N	N	N	N	N	N	N
H4	10A30S	MAP	N	N	N	N	N	STOP mutation 10A30S-6H4 E543X G>T@1627	N	N	N	N	N	N
A5	10A31S	MAP	N	N	N	N	N	N	N	N	N	N	N	N
B5	10A32S	MAP	N	N	N	N	N	N	N	N	N	N	N	N
C5	10A33S	MAP	N	N	N	N	N	N	N	N	N	N	N	N
D5	10A34S	MAP	N	N	N	N	N	N	N	N	N	N	N	N
E5	10A35S	MAP	N	N	N	N	N	N	N	N	N	N	N	N
F5	10A36S	MAP	N	N	N	N	N	N	N	N	N	N	N	N
G5	10A37S	MAP	N	N	N	N	N	N	N	N	N	N	N	N
H5	10A38S	MAP	N	N	N	N	N	N	N	N	N	N	N	N
Well	Polyp number	Disease	WTX1	WTX2	WTX3	WTX4	WTX5	WTX6	WTX7	WTX8 58	WTX9 63	WTX10	WTX11	WTX12 63
A1	1B3S	MAP	N	N	N	N	N	N	N	N	N	N	N	N
C1	1B9S	MAP	N	N	missense 1B9S C>A@811, Q271K	N	N	N	N	N	N	N	N	N
D1	1B10S	MAP	N	N	N	N	N	N	N	N	N	N	N	N
E1	2G1S	FAP	N	N	N	N	N	N	N	N	N	N	N	N
F1	2G2S	FAP	N	N	N	N	Stop Mutation E507X G>T@1519		N	N	N	N	N	N
G1	3A1	FAP	N	N	N	N	N	N	N	N	N	N	N	N
H1	3A2	FAP	N	N	N	N	N	N	N	N	N	N	N	N
A2	3A3	FAP	N	N	N	N	N	N	N	N	N	N	N	N
B2	3A4	FAP	N	N	N	N	N	N	N	N	N	N	N	N
C2	3A5	FAP	N	N	N	N	N	N	N	N	N	N	N	N
D2	11A25S	FAP	N	N	N	N	N	N	N	N	N	N	N	N
E2	11A32S	FAP	N	N	N	N	N	N	N	Stop Mutation Y745X C>A@2235	N	N	N	N
F2	11A35S	FAP	N	N	N	N	N	Stop Mutation R531X C>T@1591	N	N	N	N	N	N
G2	12A3S	FAP	N	N	N	N	N	N	N	N	N	N	N	N
H2	12A4S	FAP	N	N	N	N	N	N	N	N	N	N	N	N
A3	12A5S	FAP	N	N	N	N	N	N	N	N	N	N	N	N
B3	12A6S	FAP	N	N	N	N	N	N	N	N	N	N	N	N
C3	12A7S	FAP	N	N	N	N	N	N	N	N	N	N	N	N
D3	15A1	FAP	N	N	N	N	N	N	N	N	N	N	N	N
E3	15A2	FAP	N	N	N	N	N	N	N	N	N	N	N	N
F3	15A3	FAP	N	N	N	N	N	N	N	N	N	N	N	N
G3	15A4	FAP	N	N	N	N	N	N	N	N	?	N	N	N
H3	15A5	FAP	N	N	N	N	N	N	N	?	?	N	N	N
